# Supplementary material for: Disruption of Epidermal Growth Factor Receptor but Not EGF Blocks Follicle Activation in Zebrafish Ovary
Source: Front Cell Dev Biol. 2022 Jan 17;9:750888. doi: 10.3389/fcell.2021.750888 (PMC8802807; doi:10.3389/fcell.2021.750888)
Supplement: Supplementary file 1 [file Table2.XLSX]

## Sheet: -- vs. +- upregulated
Gene_id	readcount_Homo	readcount_Hete	log2FoldChange	pval	padj	Associated Gene Name	Description
ENSDARG00000009087	623.927	321.322	0.95736	7.8637e-05	0.036578	cd74a	CD74 molecule, major histocompatibility complex, class II invariant chain a [Source:ZFIN;Acc:ZDB-GENE-000901-1]
ENSDARG00000014357	82.3968	33.1486	1.3136	8.1724e-06	0.0056534	amh	anti-Mullerian hormone [Source:ZFIN;Acc:ZDB-GENE-050706-192]
ENSDARG00000018404	393.403	216.549	0.86131	1.7829e-07	0.00030063	krt18	keratin 18 [Source:ZFIN;Acc:ZDB-GENE-030411-6]
ENSDARG00000019601	236.352	133.822	0.82063	1.9969e-05	0.010995	col12a1b	collagen, type XII, alpha 1b [Source:ZFIN;Acc:ZDB-GENE-120215-116]
ENSDARG00000020311	1223.72	918.15	0.41448	3.9042e-05	0.019506	cnih1	cornichon family AMPA receptor auxiliary protein 1 [Source:ZFIN;Acc:ZDB-GENE-040426-1944]
ENSDARG00000026369	715.798	532.131	0.42777	0.00011337	0.047055	dbi	diazepam binding inhibitor (GABA receptor modulator, acyl-CoA binding protein) [Source:ZFIN;Acc:ZDB-GENE-040426-1861]
ENSDARG00000028850	208.744	103.466	1.0126	5.3519e-06	0.0042468	btr16	bloodthirsty-related gene family, member 16 [Source:ZFIN;Acc:ZDB-GENE-060929-1066]
ENSDARG00000029925	604.401	415.805	0.5396	4.2135e-06	0.0035523	-//-
ENSDARG00000030289	80.7854	13.3303	2.5994	1.5958e-10	8.6107e-07	jag1a	jagged 1a [Source:ZFIN;Acc:ZDB-GENE-011128-2]
ENSDARG00000038822	118.43	45.2219	1.3889	3.6503e-06	0.0031768	mrc1b	mannose receptor, C type 1b [Source:ZFIN;Acc:ZDB-GENE-070705-13]
ENSDARG00000039064	186.312	59.6957	1.642	2.8346e-09	8.4972e-06	st3gal7	ST3 beta-galactoside alpha-2,3-sialyltransferase 7 [Source:ZFIN;Acc:ZDB-GENE-060322-2]
ENSDARG00000042285	503.461	341.6	0.55957	8.1419e-05	0.037231	atp8b3	ATPase, aminophospholipid transporter, class I, type 8B, member 3 [Source:ZFIN;Acc:ZDB-GENE-050208-424]
ENSDARG00000044129	84.6885	31.1468	1.4431	2.1145e-06	0.0020373	si:ch211-214p16.1	si:ch211-214p16.1 [Source:ZFIN;Acc:ZDB-GENE-030616-606]
ENSDARG00000057575	198.044	104.323	0.92476	7.3081e-07	0.0010377	pnp4a	purine nucleoside phosphorylase 4a [Source:ZFIN;Acc:ZDB-GENE-040625-83]
ENSDARG00000058673	138.287	5.06672	4.7705	5.026e-06	0.004109	nkl.2	NK-lysin tandem duplicate 2 [Source:ZFIN;Acc:ZDB-GENE-150806-1]
ENSDARG00000069529	408.622	161.409	1.34	0.00010179	0.044293	zgc:153981	zgc:153981 [Source:ZFIN;Acc:ZDB-GENE-061103-367]
ENSDARG00000076744	480.012	326.585	0.55561	9.1693e-06	0.0061845	-//-
ENSDARG00000079263	355.462	232.729	0.61104	1.3572e-05	0.0083221	si:dkeyp-2e4.2	si:dkeyp-2e4.2 [Source:ZFIN;Acc:ZDB-GENE-030131-9307]
ENSDARG00000079654	1298.86	946.264	0.45693	1.5092e-06	0.001649	st3gal1	ST3 beta-galactoside alpha-2,3-sialyltransferase 1 [Source:ZFIN;Acc:ZDB-GENE-060321-1]
ENSDARG00000089259	61.4025	1.88168	5.0282	7.2441e-06	0.005209	prf1.8	perforin 1.8 [Source:ZFIN;Acc:ZDB-GENE-111212-12]
ENSDARG00000089644	570.423	194.354	1.5533	6.0387e-06	0.0045255	-//-
ENSDARG00000096655	75.4965	19.997	1.9166	1.5891e-06	0.001649	si:ch211-184m19.3	si:ch211-184m19.3 [Source:ZFIN;Acc:ZDB-GENE-121214-87]
ENSDARG00000097137	71.2058	24.6244	1.5319	2.501e-06	0.0023268	si:dkeyp-116a7.2	si:dkeyp-116a7.2 [Source:ZFIN;Acc:ZDB-GENE-131119-72]

## Sheet: -- vs. +- downregulated
Gene_id	readcount_Homo	readcount_Hete	log2FoldChange	pval	padj	Associated Gene Name	Description
ENSDARG00000006757	4.26542	36.2833	-3.0885	2.7497e-08	6.744e-05	klhl41b	kelch-like family member 41b [Source:ZFIN;Acc:ZDB-GENE-030131-9875]
ENSDARG00000010238	0	58.4397	#NAME?	7.4203e-18	1.001e-13	rbm22	RNA binding motif protein 22 [Source:ZFIN;Acc:ZDB-GENE-040426-2298]
ENSDARG00000012586	72.3604	138.87	-0.94046	9.7894e-06	0.0064417	fmnl2a	formin-like 2a [Source:ZFIN;Acc:ZDB-GENE-081105-70]
ENSDARG00000013847	23.0085	61.7242	-1.4237	1.3368e-05	0.0083221	egfra	epidermal growth factor receptor a (erythroblastic leukemia viral (v-erb-b) oncogene homolog, avian) [Source:ZFIN;Acc:ZDB-GENE-030918-1]
ENSDARG00000016490	37.5427	85.4659	-1.1868	1.4985e-05	0.008789	rab11fip3	RAB11 family interacting protein 3 (class II) [Source:ZFIN;Acc:ZDB-GENE-040724-138]
ENSDARG00000019098	50.1454	101.844	-1.0222	2.6786e-05	0.01417	cd82a	CD82 molecule a [Source:ZFIN;Acc:ZDB-GENE-030131-2818]
ENSDARG00000035831	57.5184	146.766	-1.3514	5.4051e-08	0.00011591	-//-
ENSDARG00000036558	511.819	758.011	-0.56658	1.416e-05	0.0084895	col18a1	collagen type XVIII, alpha 1 [Source:ZFIN;Acc:ZDB-GENE-030516-3]
ENSDARG00000038439	1.19577	19.3631	-4.0173	5.0917e-07	0.00076316	fabp10a	fatty acid binding protein 10a, liver basic [Source:ZFIN;Acc:ZDB-GENE-020318-1]
ENSDARG00000039034	219.639	350.354	-0.67368	1.7351e-06	0.0017338	marcksl1a	MARCKS-like 1a [Source:ZFIN;Acc:ZDB-GENE-040426-2146]
ENSDARG00000041348	69.7389	131.412	-0.91406	2.2347e-05	0.012058	cyp19a1a	cytochrome P450, family 19, subfamily A, polypeptide 1a [Source:ZFIN;Acc:ZDB-GENE-990415-43]
ENSDARG00000041799	65.2372	126.045	-0.95017	1.7495e-05	0.010043	cx43	connexin 43 [Source:ZFIN;Acc:ZDB-GENE-991105-4]
ENSDARG00000045262	279.238	397.239	-0.50851	0.00011699	0.047824	gsnb	gelsolin b [Source:ZFIN;Acc:ZDB-GENE-030131-8567]
ENSDARG00000053358	5.69988	40.9505	-2.8449	1.9167e-09	7.3873e-06	basp1	brain abundant, membrane attached signal protein 1 [Source:ZFIN;Acc:ZDB-GENE-070424-158]
ENSDARG00000058693	1633.44	2154.64	-0.39953	5.9448e-06	0.0045255	cast	calpastatin [Source:ZFIN;Acc:ZDB-GENE-050810-2]
ENSDARG00000058784	266.064	435.863	-0.7121	1.4132e-07	0.00025418	-//-
ENSDARG00000061165	11.1674	44.2891	-1.9877	1.4507e-06	0.001649	slc6a4a	solute carrier family 6 (neurotransmitter transporter), member 4a [Source:ZFIN;Acc:ZDB-GENE-060314-1]
ENSDARG00000061937	5.32564	43.9276	-3.0441	9.5781e-05	0.042362	-//-
ENSDARG00000063895	1746.72	3014.43	-0.78724	7.1835e-05	0.034001	mt-nd1	NADH dehydrogenase 1, mitochondrial [Source:ZFIN;Acc:ZDB-GENE-011205-7]
ENSDARG00000063899	1411.63	2281.14	-0.69239	1.8601e-05	0.010455	mt-nd2	NADH dehydrogenase 2, mitochondrial [Source:ZFIN;Acc:ZDB-GENE-011205-8]
ENSDARG00000063905	15479.4	20656.9	-0.41627	1.6938e-08	4.5697e-05	mt-co1	cytochrome c oxidase I, mitochondrial [Source:ZFIN;Acc:ZDB-GENE-011205-14]
ENSDARG00000063908	7184.3	9837.77	-0.45348	2.8122e-09	8.4972e-06	mt-co2	cytochrome c oxidase II, mitochondrial [Source:ZFIN;Acc:ZDB-GENE-011205-15]
ENSDARG00000063911	2891.25	5074.32	-0.81152	6.096e-08	0.00011747	mt-atp6	ATP synthase 6, mitochondrial [Source:ZFIN;Acc:ZDB-GENE-011205-18]
ENSDARG00000063912	5578.97	7676.17	-0.46039	9.4873e-07	0.0012798	mt-co3	cytochrome c oxidase III, mitochondrial [Source:ZFIN;Acc:ZDB-GENE-011205-16]
ENSDARG00000063914	718.599	956.889	-0.41316	3.7663e-05	0.019172	mt-nd3	NADH dehydrogenase 3, mitochondrial [Source:ZFIN;Acc:ZDB-GENE-011205-9]
ENSDARG00000063917	2016.51	3324.5	-0.72128	9.2187e-05	0.041452	mt-nd4	NADH dehydrogenase 4, mitochondrial [Source:ZFIN;Acc:ZDB-GENE-011205-10]
ENSDARG00000063921	1339.51	2224.76	-0.73194	1.08e-09	4.8562e-06	mt-nd5	NADH dehydrogenase 5, mitochondrial [Source:ZFIN;Acc:ZDB-GENE-011205-12]
ENSDARG00000063922	315.373	484.493	-0.61942	0.00011897	0.047906	mt-nd6	NADH dehydrogenase 6, mitochondrial [Source:ZFIN;Acc:ZDB-GENE-011205-13]
ENSDARG00000063924	3739.57	5703.16	-0.60889	0.00010467	0.044825	mt-cyb	cytochrome b, mitochondrial [Source:ZFIN;Acc:ZDB-GENE-011205-17]
ENSDARG00000067976	92.4314	157.851	-0.77211	7.1558e-05	0.034001	ar	androgen receptor [Source:ZFIN;Acc:ZDB-GENE-060131-1]
ENSDARG00000069411	22.3154	161.493	-2.8554	3.9552e-13	2.6677e-09	cx34.5	connexin 34.5 [Source:ZFIN;Acc:ZDB-GENE-050224-2]
ENSDARG00000074731	40.6871	460.556	-3.5007	6.9358e-53	1.8712e-48	-//-
ENSDARG00000076829	194.066	295.425	-0.60625	5.4755e-05	0.026859	ankib1b	ankyrin repeat and IBR domain containing 1b [Source:ZFIN;Acc:ZDB-GENE-100920-6]
ENSDARG00000077690	30.6898	84.344	-1.4585	2.9411e-07	0.00046675	mb21d2	Mab-21 domain containing 2 [Source:ZFIN;Acc:ZDB-GENE-081104-150]
ENSDARG00000078244	178.781	295.373	-0.72434	1.3042e-06	0.001649	-//-
ENSDARG00000086583	2.39155	22.6566	-3.2439	1.4102e-06	0.001649	-//-
ENSDARG00000087857	18.2962	59.91	-1.7113	1.5691e-06	0.001649	si:ch211-180a12.2	si:ch211-180a12.2 [Source:ZFIN;Acc:ZDB-GENE-121214-236]
ENSDARG00000090493	84.4983	154.027	-0.86619	3.3531e-05	0.017397	-//-
ENSDARG00000091166	9.52153	2612.77	-8.1002	7.3369e-06	0.005209	-//-
ENSDARG00000091503	14.6334	43.7045	-1.5785	0.00010718	0.04518	FADS6	fatty acid desaturase 6 [Source:HGNC Symbol;Acc:HGNC:30459]
ENSDARG00000091584	87.9055	207.372	-1.2382	5.5851e-08	0.00011591	si:ch73-217n20.1	si:ch73-217n20.1 [Source:ZFIN;Acc:ZDB-GENE-110411-232]
ENSDARG00000091678	473.962	850.689	-0.84386	3.3847e-06	0.0030439	ints12	integrator complex subunit 12 [Source:ZFIN;Acc:ZDB-GENE-040625-178]
ENSDARG00000094845	1.9628	787.521	-8.6483	1.3527e-05	0.0083221	MFAP4 (1 of many)	microfibrillar associated protein 4 [Source:HGNC Symbol;Acc:HGNC:7035]
ENSDARG00000098039	10.7295	68.6862	-2.6784	2.1777e-13	1.9584e-09	si:ch211-207m2.1	si:ch211-207m2.1 [Source:ZFIN;Acc:ZDB-GENE-131121-514]
